# Supplementary material for: Identification of microbial communities associated with Phymatotrichopsis omnivora sclerotia in two Texas fields
Source: Front Microbiomes. 2025 Nov 28;4:1666691. doi: 10.3389/frmbi.2025.1666691 (PMC12993665; doi:10.3389/frmbi.2025.1666691)
Supplement: Supplementary file 2 [file Table1.xlsx]

## Sheet: 2023-24 Off-season
	Average Relative Abundance (%) Bottom Farm			Average Relative Abundance (%) Stiles Farm
Order	Live sclerotia	Heat-killed sclerotia	Bulk soil	Live sclerotia	Heat-killed sclerotia	Bulk soil
Gaiellales	5.4	6.18	7.66	9.44	8.07	12.4
Hyphomicrobiales	8.88	8.39	7.02	7.59	7.42	7.23
Unclassified Bacteria	6.42	7.74	7.15	8.38	8.17	8.55
Caryophanales	6.88	6.68	7.32	7.86	7.59	8.11
Acidobacteria Gp6 incertae sedis	6.3	6.02	7.43	6.77	8.51	3.91
Solirubrobacterales	5.43	5.19	5.47	5.99	5.31	6.92
Rhodospirillales	6.63	6.76	6.23	4.86	4.8	4.34
Rubrobacterales	3.56	3.73	3.9	8.23	7.72	5.63
Micromonosporales	3.38	3.23	2.77	2.86	2.7	3.36
Propionibacteriales	3.78	3.54	2.97	2.38	2.43	2.63

## Sheet: 2024 Cotton-growing season
	Average Relative Abundance (%) Bottom Farm			Average Relative Abundance (%) Stiles Farm
Order	Live sclerotia	Heat-killed sclerotia	Bulk soil	Live sclerotia	Heat-killed sclerotia	Bulk soil
Unclassified Bacteria	7.28	7.07	7.87	10.2	11.1	9.94
Caryophanales	9.15	8.06	6.27	9.77	8.15	8.1
Rubrobacterales	5.03	5.34	5.39	7.82	8.09	8.9
Hyphomicrobiales	6.7	7	6.15	6.81	6.48	6.65
Solirubrobacterales	6.13	6.54	6.37	6.25	6.71	6.74
Gaiellales	5.36	4.89	6.15	6.79	7.66	7.77
Rhodospirillales	6.37	5.98	6.09	4.49	3.96	4.49
Acidobacteria Gp6 incertae sedis	4.46	5.09	6.81	3.56	4.27	3.68
Unclassified Actinomycetota	3.33	2.97	3.5	3.54	4.01	3.89
Micromonosporales	3.15	3.46	2.82	3.34	3.57	3.27

## Sheet: In vs. off season (BF)
	Average Relative Abundance (%) Bottom Farm (cotton-growing season)			Average Relative Abundance (%) Bottom Farm (off-season)
Order	Live sclerotia	Heat-killed sclerotia	Bulk soil	Live sclerotia	Heat-killed sclerotia	Bulk soil
Caryophanales	9.08	8.08	6.3	6.88	6.72	7.36
Hyphomicrobiales	6.72	7.08	6.23	8.86	8.26	6.9
Unclassified Bacteria	7.25	7.13	7.83	6.26	7.82	7.28
Rhodospirillales	6.33	5.96	6.17	6.7	6.87	6.26
Acidobacteria Gp6 incertae sedis	4.45	5.08	6.87	6.27	6	7.38
Gaiellales	5.34	4.94	6.15	5.48	6.06	7.59
Solirubrobacterales	6.22	6.58	6.27	5.42	5.17	5.36
Rubrobacterales	5.05	5.32	5.44	3.57	3.66	3.9
Propionibacteriales	3.73	3.94	3.19	3.85	3.53	2.97
Micromonosporales	3.14	3.46	2.76	3.35	3.21	2.77
Unclassified Actinomycetota	3.33	2.98	3.56	2.32	2.28	3.61

## Sheet: In vs. off season (SF)
	Average Relative Abundance (%) Stiles Farm (cotton-growing season)			Average Relative Abundance (%) Stiles Farm (off-season)
Order	Live sclerotia	Heat-killed sclerotia	Bulk soil	Live sclerotia	Heat-killed sclerotia	Bulk soil
Unclassified Bacteria	10.2	11.2	9.99	8.38	8.05	8.66
Gaiellales	6.83	7.7	7.75	9.45	8	12.3
Caryophanales	9.8	8.1	8.07	7.9	7.57	8.01
Rubrobacterales	7.76	8.01	8.89	8.12	7.85	5.66
Hyphomicrobiales	6.73	6.52	6.66	7.62	7.44	7.17
Solirubrobacterales	6.25	6.7	6.74	6.08	5.37	6.87
Acidobacteria Gp6 incertae sedis	3.58	4.28	3.66	6.83	8.56	3.96
Rhodospirillales	4.49	3.97	4.55	4.85	4.8	4.39
Unclassified Actinomycetota	3.56	4.05	3.85	2.79	2.43	4.1
Gemmatimonadales	4.01	4.08	3.76	2.12	2.35	3.12
Micromonosporales	3.33	3.56	3.29	2.85	2.71	3.39
