# Supplementary material for: Identification of microbial communities associated with Phymatotrichopsis omnivora sclerotia in two Texas fields
Source: Front Microbiomes. 2025 Nov 28;4:1666691. doi: 10.3389/frmbi.2025.1666691 (PMC12993665; doi:10.3389/frmbi.2025.1666691)
Supplement: Supplementary file 3 [file Table2.xlsx]

## Sheet: 2023-24 Off-season
	Average Relative Abundance (%) Bottom Farm			Average Relative Abundance (%) Stiles Farm
Order	Live sclerotia	Heat-killed sclerotia	Bulk soil	Live sclerotia	Heat-killed sclerotia	Bulk soil
Hypocreales	37.1	43.2	48.5	14.9	11.5	9.46
Eurotiales	18.5	14.4	15.5	39	25.9	13.8
Pleosporales	18.7	16.4	15.7	19.2	14.3	36.9
Sordariales	6.35	6.23	4.34	10.1	30.6	8.78
Unclassified Fungi	6.39	4.87	6.15	4.44	6.78	23
Unclassified Ascomycota	6.39	8.59	6.22	4.93	3.12	2.45
Botryosphaeriales	2.04	2.11	0.66	2.81	4.14	1.86

## Sheet: 2024 Cotton-growing season
	Average Relative Abundance (%) Bottom Farm			Average Relative Abundance (%) Stiles Farm
Order	Live sclerotia	Heat-killed sclerotia	Bulk soil	Live sclerotia	Heat-killed sclerotia	Bulk soil
Eurotiales	20.8	38.6	9.82	72.7	49.9	30.2
Hypocreales	29.6	28.8	40.2	11.5	10.2	27.8
Pleosporales	7.16	8.17	10.3	4.07	11.5	14.8
Sordariales	5	6.12	2.79	4.26	19.4	9.58
Unclassified Ascomycota	13.9	7.77	13.6	1.63	3.45	1.46
Unclassified Fungi	6.67	2	6.56	2.2	1.48	2.76
Capnodiales	2.95	0.19	3.74	1.08	0.2	9.54
Ascomycota order Incertae sedis	7.9	3.11	1.85	0.36	0.22	0.23

## Sheet: In vs. off season (BF)
	Average Relative Abundance (%) Bottom Farm (cotton-growing season)			Average Relative Abundance (%) Bottom Farm (off-season)
Order	Live sclerotia	Heat-killed sclerotia	Bulk soil	Live sclerotia	Heat-killed sclerotia	Bulk soil
Hypocreales	22.3	15.6	23.6	38.4	43.6	48.2
Eurotiales	24.6	41.8	11.8	18.9	15	16.1
Pleosporales	4.72	11.6	15.9	19	16.9	15.6
Sordariales	17	12.5	19.4	9.31	8.23	5.43
Ascomycota order Incertae sedis	9.1	4.29	2.81	1.32	0.52	1.32

## Sheet: In vs. off season (SF)
	Average Relative Abundance (%) Stiles Farm (cotton-growing season)			Average Relative Abundance (%) Stiles Farm (off-season)
Order	Live sclerotia	Heat-killed sclerotia	Bulk soil	Live sclerotia	Heat-killed sclerotia	Bulk soil
Eurotiales	72.6	49.8	29.9	42.7	25.5	23.7
Hypocreales	11.6	10.3	28.1	24.6	19.1	19.2
Pleosporales	4.13	11.6	14.5	13.4	17.6	28.7
Sordariales	4.18	19.4	9.35	5.96	25.3	5.84
Capnodiales	1.05	0.22	9.57	1.14	0.63	10.3
