# Supplementary material for: Identification of microbial communities associated with Phymatotrichopsis omnivora sclerotia in two Texas fields
Source: Front Microbiomes. 2025 Nov 28;4:1666691. doi: 10.3389/frmbi.2025.1666691 (PMC12993665; doi:10.3389/frmbi.2025.1666691)
Supplement: Supplementary file 4 [file Table3.xlsx]

## Sheet: Live
	Average Relative Abundance (%) Live sclerotia
Order	Cotton-growing season 2023	Off-season 2023-2024	Cotton-growing season 2024	Percent change 1	Percent change 2
Acidimicrobiales	3.38 a	2.73 b	2.33 c	-19.2308	-14.652
Acidobacteria Gp6 incertae sedis	4.34 b	6.89 a	3.6 c	58.7558	-47.7504
Caryophanales	6.6 b	7.92 b	9.79 a	20	23.6111
Gaiellales	7.27 b	9.43 a	6.81 b	29.7111	-27.7837
Gemmatimonadales	1.83 b	2.15 b	4.06 a	17.4863	88.8372
Hyphomicrobiales	7.65 a	7.64 ab	6.81 b	-0.130719	-10.8639
Micromonosporales	2.53 b	2.81 ab	3.32 a	11.0672	18.1495
Rhodospirillales	5.32 a	4.81 ab	4.46 b	-9.58647	-7.27651
Rubrobacterales	10.03 a	8.17 b	7.8 b	-18.5444	-4.52876
Solirubrobacterales	5.29 b	6.01 ab	6.22 a	13.6106	3.49418

## Sheet: Heat-killed
	Average Relative Abundance (%) Heat-killed Sclerotia
Order	Cotton-growing season 2023	Off-season 2023-2024	Cotton-growing season 2024	Percent change 1	Percent change 2
Acidimicrobiales	3.15 a	2.29 b	2.5 ab	-27.3016	9.17031
Acidobacteria Gp6 incertae sedis	4.32 a	8.42 a	4.32 a	94.9074	-48.6936
Caryophanales	6.26 a	7.71 a	8.1 a	23.1629	5.05837
Gaiellales	6.22 a	8.06 a	7.74 a	29.582	-3.97022
Gemmatimonadales	1.81 b	2.37 b	4.1 a	30.9392	72.9958
Hyphomicrobiales	8.5 a	7.44 ab	6.5 b	-12.4706	-12.6344
Micromonosporales	2.8 a	2.77 a	3.62 a	-1.07143	30.6859
Rhodospirillales	5.47 a	4.79 ab	3.8 b	-12.4314	-20.6681
Rubrobacterales	8.62 a	7.61 a	8.13 a	-11.7169	6.83311
Solirubrobacterales	5.12 b	5.34 b	6.72 a	4.29687	25.8427

## Sheet: Bulk
	Average Relative Abundance (%) Bulk Soil
Order	Cotton-growing season 2023	Off-season 2023-2024	Cotton-growing season 2024	Percent change 1	Percent change 2
Acidimicrobiales	3.46 a	2.19 a	2.42 a	-36.7052	10.5023
Acidobacteria Gp6 incertae sedis	5.57 a	3.98 a	3.6 a	-28.5458	-9.54774
Caryophanales	6.78 a	8.12 a	8.01 a	19.764	-1.35468
Gaiellales	9.27 a	12.27 a	7.86 a	32.3625	-35.9413
Gemmatimonadales	1.27 c	3.16 b	3.69 a	148.819	16.7722
Hyphomicrobiales	7.58 a	7.31 a	6.57 a	-3.56201	-10.1231
Micromonosporales	2.76 a	3.32 a	3.26 a	20.2899	-1.80723
Rhodospirillales	6.24 a	4.37 a	4.54 a	-29.9679	3.89016
Rubrobacterales	9.43 a	5.78 a	9.03 a	-38.7063	56.2284
Solirubrobacterales	5.09 b	6.85 a	6.77 a	34.5776	-1.16788
