# Supplementary material for: Identification of microbial communities associated with Phymatotrichopsis omnivora sclerotia in two Texas fields
Source: Front Microbiomes. 2025 Nov 28;4:1666691. doi: 10.3389/frmbi.2025.1666691 (PMC12993665; doi:10.3389/frmbi.2025.1666691)
Supplement: Supplementary file 5 [file Table4.xlsx]

## Sheet: Live
	Average Relative Abundance (%) Live-sclerotia
Order	Cotton-growing season 2023	Off-season 2023-2024	Cotton-growing season 2024	Percent change 1	Percent change 2
Capnodiales	3.47 a	1.16 a	1.1 a	-66.5706	-5.17241
Eurotiales	18.97 c	42.65 b	72.4 a	124.829	69.7538
Hypocreales	25.93 a	24.47 a	11.65 b	-5.63054	-52.3907
Pleosporales	13.76 ab	13.54 a	4.15 b	-1.59884	-69.3501
Sordariales	2.82 a	6.18 a	4.14 a	119.149	-33.0097
Xylariales	12.07 a	2.74 b	0.15 c	-77.2991	-94.5255

## Sheet: Heat-killed
	Average Relative Abundance (%) Heat-killed Sclerotia
Order	Cotton-growing season 2023	Off-season 2023-2024	Cotton-growing season 2024	Percent change 1	Percent change 2
Capnodiales	10.83 a	0.66 a	0.18 b	-93.9058	-72.7273
Eurotiales	12.06 c	25.86 b	49.93 a	114.428	93.0781
Hypocreales	13.52 a	18.65 a	10.09 a	37.9438	-45.8981
Pleosporales	37.12 a	17.87 a	11.49 a	-51.8588	-35.7023
Sordariales	1.17 b	25.32 a	19.24 a	2064.1	-24.0126
Xylariales	6.88 a	0.8 b	0.15 c	-88.3721	-81.25

## Sheet: Bulk
	Average Relative Abundance (%) Bulk Soil
Order	Cotton-growing season 2023	Off-season 2023-2024	Cotton-growing season 2024	Percent change 1	Percent change 2
Capnodiales	1.15 a	10.19 a	9.61 a	786.087	-5.69185
Eurotiales	1.67 b	23.78 a	30.58 a	1323.95	28.5955
Hypocreales	64.36 a	18.96 b	27.84 b	-70.5407	46.8354
Pleosporales	7.89 a	28.95 a	14.42 a	266.92	-50.19
Sordariales	1.71 a	5.92 a	9.28 a	246.199	56.7568
Xylariales	7.83 a	2.08 b	0.14 c	-73.4355	-93.2692
